# Supplementary material for: An individualized mosaic of maternal microbial strains is transmitted to the infant gut microbial community
Source: R Soc Open Sci. 2020 Apr 15;7(4):192200. doi: 10.1098/rsos.192200 (PMC7211887; doi:10.1098/rsos.192200)
Supplement: Table S1. Sequence reads information. [file rsos192200supp1.xlsx]

## Sheet: Sheet1
S1 Table: Sequence reads information. The original sequence files were sequenced and deposited by (A) Shao et al., (accession number: ERP115334) and (B) Goltsman et al., (accession number: PRJNA288562). (C) Fecal samples from donors (n=5), post-FMT dams (BRD, n=5) and their F1 progenies (n=20) were collected, sequenced, and deposited to NCBI by this study. The table shows the sequence read count …
(A)							(B)							(C)
Individual ID	Sample and time point	Delivery mode	Feeding method	Raw sequence reads	Filtered sequence reads		Individual ID	Gestational day	Merged gestational days	Raw sequence reads	Raw merged sequence reads	Filtered sequence reads		Donor number	Individual ID	Sample description	Raw sequence reads	Filtered sequence reads
A01805	Mother	Vaginal	Mixed	11012881	11012763		Pre1	8	1-100	5188114	23203228	23202150		1	D1Feces	Fecal sample collected from Donor 1	30044029	28483649
	Baby - at 4 day after birth			6543445	6543371			14		4185343					HuM1 BRD	Fecal sample from dam post FMT with Donor 1	26878454	24801340
	Baby - at 7 day after birth			6704095	6704069			42		5379083					HuM1-F1-1	Fecal sample from first-generation offspring (F1) of HuM1	24427521	23439559
	Baby - at 21 day after birth			6189491	6189460			65		4565975					HuM1-F1-2	Fecal sample from first-generation offspring (F1) of HuM1	21579030	20105002
	Baby - infancy (at 8.4 months after birth)			8502006	8501693			86		4310028					HuM1-F1-3	Fecal sample from first-generation offspring (F1) of HuM1	19897715	18872251
B01194	Mother	Vaginal	No breast feeding	9273887	9273784			104	101-150	4631686	12983390	12982848			HuM1-F1-4	Fecal sample from first-generation offspring (F1) of HuM1	24900268	22767137
	Baby - at 4 day after birth			8050861	8050795			130		4392691				2	D2Feces	Fecal sample collected from Donor 2	20319277	19681282
	Baby - at 7 day after birth			9702842	9702786			147		4192129					HuM2 BRD	Fecal sample from dam post FMT with Donor 2	22909874	19777579
	Baby - at 21 day after birth			10497997	10497923			170	151-200	1644364	6936274	6935979			HuM2-F1-1	Fecal sample from first-generation offspring (F1) of HuM2	14344977	13022175
	Baby - infancy (at 12.53 months after birth)			7855520	7855467			190		5414303					HuM2-F1-2	Fecal sample from first-generation offspring (F1) of HuM2	23551905	22086953
B01364	Mother	Vaginal	No breast feeding	7722430	7722368			210	201-300	4874987	14713896	14712795			HuM2-F1-3	Fecal sample from first-generation offspring (F1) of HuM2	16430903	14613099
	Baby - at 4 day after birth			9040593	9040527			231		5653463					HuM2-F1-4	Fecal sample from first-generation offspring (F1) of HuM2	19427280	17834942
	Baby - at 7 day after birth			9019447	9019356			255		4443012				3	D3Feces	Fecal sample collected from Donor 3	21173080	20500759
	Baby - at 21 day after birth			6765288	6765243		Pre 2	56	1-100	4653606	12756435	12755941			HuM3 BRD	Fecal sample from dam post FMT with Donor 3	13645586	13273488
	Baby - infancy (at 11.43 months after birth)			11627143	11626963			64		3216421					HuM3-F1-1	Fecal sample from first-generation offspring (F1) of HuM3	15485297	14947388
B01719	Mother	Vaginal	Mixed	11133169	11133061			83		5118973					HuM3-F1-2	Fecal sample from first-generation offspring (F1) of HuM3	14109133	13824713
	Baby - at 4 day after birth			10654651	10654583			102	101-150	3805598	14405374	14404110			HuM3-F1-3	Fecal sample from first-generation offspring (F1) of HuM3	11081611	10811639
	Baby - at 7 day after birth			7603498	7603474			125		10851034					HuM3-F1-4	Fecal sample from first-generation offspring (F1) of HuM3	15028138	14658395
	Baby - at 21 day after birth			8425665	8425603			153	151-200	4465857	15350491	15349639		4	D4Feces	Fecal sample collected from Donor 4	27766589	26535525
	Baby - infancy (at 9.9 months after birth)			7582192	7582102			166		6272615					HuM4 BRD	Fecal sample from dam post FMT with Donor 4	18303881	17133627
B02273	Mother	Vaginal	Mixed	12872375	12871964			188		4890995					HuM4-F1-1	Fecal sample from first-generation offspring (F1) of HuM4	13596399	13309047
	Baby - at 4 day after birth			12959726	12959079		Pre 4	78	1-100	541517	2642755	2642568			HuM4-F1-2	Fecal sample from first-generation offspring (F1) of HuM4	12797093	12513703
	Baby - at 7 day after birth			10757762	10757265			85		2171858					HuM4-F1-3	Fecal sample from first-generation offspring (F1) of HuM4	12957563	12759231
	Baby - at 21 day after birth			8300340	8300089			106	101-150	7224264	21616431	21615180			HuM4-F1-4	Fecal sample from first-generation offspring (F1) of HuM4	13466807	13217405
	Baby - infancy (at 6.8 months after birth)			7840622	7840545			127		6782553				5	D5Feces	Fecal sample collected from Donor 5	20162803	19315934
C01204	Mother	Vaginal	Mixed	10015398	10015302			148		8087529					HuM5 BRD	Fecal sample from dam post FMT with Donor 5	13819736	13124250
	Baby - at 4 day after birth			11081419	11081312		Term 1	66	1-100	5869188	11044011	11043304			HuM5-F1-1	Fecal sample from first-generation offspring (F1) of HuM5	10705610	9917261
	Baby - at 7 day after birth			9788826	9788759			89		5475284					HuM5-F1-2	Fecal sample from first-generation offspring (F1) of HuM5	12463133	12093202
	Baby - at 21 day after birth			9403251	9403190			108	101-150	4409775	9680875	9680327			HuM5-F1-3	Fecal sample from first-generation offspring (F1) of HuM5	14391812	13741994
	Baby - infancy (at 14.17 months after birth)			9315812	9315764			130		5514944					HuM5-F1-4	Fecal sample from first-generation offspring (F1) of HuM5	14224024	13728220
C01840	Mother	Vaginal	Mixed	10109822	10109720			150	151-200	7272284	21386061	21384898
	Baby - at 4 day after birth			10784635	10784474			171		6661216
	Baby - at 7 day after birth			9457292	9457180			192		7998495
	Baby - at 21 day after birth			11438136	11437996			213	201-300	4568500	18240130	18239377
	Baby - infancy (at 9.47 months after birth)			8759650	8759478			227		5222030
C01844	Mother	Vaginal	Mixed	10722760	10722644			255		3993479
	Baby - at 4 day after birth			11635696	11635620			276		4937862
	Baby - at 7 day after birth			8482159	8482099		Term 2	66	1-100	4426210	11556040	11555523
	Baby - at 21 day after birth			7463403	7463346			85		7435155
	Baby - infancy (at 9.43 months after birth)			7057550	7057435			106	101-150	6707724	11510942	11510371
C01917	Mother	Vaginal	Mixed	9119676	9119505			126		1201500
	Baby - at 4 day after birth			8269152	8269025			149		3939401
	Baby - at 7 day after birth			9346937	9346854			169	151-200	4427384	9948397	9947981
	Baby - at 21 day after birth			4354004	4353958			191		5774458
	Baby - infancy (at 10.2 months after birth)			8475961	8475868			212	201-300	3917908	61905818	61903903
C01994	Mother	Vaginal	Mixed	9188448	9188407			232		4244339
	Baby - at 4 day after birth			9321572	9321498			254		4323427
	Baby - at 7 day after birth			8637424	8637298			269		50666267
	Baby - at 21 day after birth			8686920	8686801		Term 3	64	1-100	4934611	7999084	7998906
	Baby - infancy (at 9.33 months after birth)			8316755	8316653			85		3239919
B01948	Mother	Vaginal	No breast feeding	10743009	10742804			106	101-150	2901464	13149478	13149133
	Baby - at 7 day after birth			10717638	10717223			127		6304514
	Baby - infancy (at 8.8 months after birth)			9343355	9343261			148		4232280
A01763	Mother	Vaginal	Mixed	9378386	9378315			169	151-200	4899472	9462738	9462335
	Baby - at 4 day after birth			8844187	8844144			190		4766921
	Baby - at 7 day after birth			9496071	9495691			211	201-300	6280899	19839844	19839207
	Baby - infancy (at 8.63 months after birth)			8110704	8110625			231		5114715
B01771	Mother	Vaginal	Mixed	9764482	9764348			255		4009225
	Baby - at 4 day after birth			10334099	10334007			267		4868137
	Baby - at 7 day after birth			9840953	9840800		Term 4	82	1-100	4268532	4183174	4183021
	Baby - infancy (at 9.93 months after birth)			8435823	8435716			103	101-150	6412037	11123292	11122912
C02061	Mother	Vaginal	Mixed	10265056	10264867			131		4944506
	Baby - at 4 day after birth			6740564	6740492			152	151-200	10777822	27947333	27945532
	Baby - at 21 day after birth			10704371	10704146			166		10675848
	Baby - infancy (at 8.5 months after birth)			8872224	8871994			187		6981061
B02358	Mother	Vaginal	No breast feeding	9369829	9369662			208	201-300	4560205	16867174	16866767
	Baby - at 4 day after birth			9125274	9124981			230		4950947
	Baby - at 7 day after birth			11545016	11544648			250		2199553
	Baby - infancy (at 6.5 months after birth)			8950330	8950257			271		5525535
A02110	Mother	Caesarean	Mixed	8606898	8606834		Term 5	84	1-100	2804411	2739432	2739290
	Baby - at 4 day after birth			9833723	9833350			105	101-150	5624092	7831010	7830624
	Baby - at 7 day after birth			8188258	8187950			133		2389899
	Baby - at 21 day after birth			9141059	9140474			147		3649681
	Baby - infancy (at 6.93 months after birth)			9558137	9558084			175	151-200	5411986	11125593	11125095
B00075	Mother	Caesarean	Mixed	9288837	9288771			191		5962027
	Baby - at 4 day after birth			8939800	8939636			210	201-300	3242125	15697923	15697288
	Baby - at 7 day after birth			8985716	1475308			231		4892456
	Baby - at 21 day after birth			8652012	8651809			252		4111813
B01772	Mother	Caesarean	No breast feeding	11395302	11395204			273		3803560
	Baby - at 4 day after birth			10118736	10118529		Term 6	45	1-100	2160752	6792743	6792509
	Baby - at 7 day after birth			9947692	9947498			64		2962782
	Baby - at 21 day after birth			7587521	7587479			85		1826551
	Baby - infancy (at 9.5 months after birth)			10083962	10083849			134	101-150	4115073	7807973	7807702
BBS0070	Mother	Caesarean	Mixed	8870717	8870659			148		3860181
	Baby - at 4 day after birth			8418273	8418236			190	151-200	4951638	4839345	4839208
	Baby - at 7 day after birth			7322950	7322774			211	201-300	2466085	14400596	14400095
A02064	Mother	Caesarean	Mixed	8929398	8929299			232		4782921
	Baby - at 4 day after birth			8820110	8819886			253		2689358
	Baby - at 7 day after birth			9780826	9780662			274		4761945
	Baby - at 21 day after birth			8302226	8302168
	Baby - infancy (at 9.1 months after birth)			8206602	8206511
A02138	Mother	Caesarean	Mixed	9173268	9173178
	Baby - at 4 day after birth			9581997	9581675
	Baby - at 7 day after birth			8841186	8841120
	Baby - at 21 day after birth			7404308	7404273
	Baby - infancy (at 7.1 months after birth)			8720899	8720808
