# Supplementary material for: An individualized mosaic of maternal microbial strains is transmitted to the infant gut microbial community
Source: R Soc Open Sci. 2020 Apr 15;7(4):192200. doi: 10.1098/rsos.192200 (PMC7211887; doi:10.1098/rsos.192200)
Supplement: Table S2. Species identified in (A) Shao et al., (B) Goltsman et al., and (C) our FMT data sets using WSS analysis. [file rsos192200supp2.xlsx]

## Sheet: Sheet1
S2 Table: Species identified in (A) Shao et al., (B) Goltsman et al., and (C) our FMT data sets using WSS analysis. Each table represents the number of paired samples that were able to provide a WSS score after filtering any low sequence coverage and low sequence depth samples against their given reference sequences for each species (see Materials and Methods for detailed information). Species th…
(A) Species	Mother-Infant Vaginal (n=16)	Mother-Infant Caesarean (n=6)		(B) Species	Pregnancy Microbiome (n=9)		(C) Species	Donor 1: Feces vs. Humanized mice (n=5)	Donor 1: BRD vs. F1 (n=4)	Donor 2: Feces vs. Humanized mice (n=5)	Donor 2: BRD vs. F1 (n=4)	Donor 3: Feces vs. Humanized mice (n=5)	Donor 3: BRD vs. F1 (n=4)	Donor 4: Feces vs. Humanized mice (n=5)	Donor 4: BRD vs. F1 (n=4)	Donor 5: Feces vs. Humanized mice (n=5)	Donor 5: BRD vs. F1 (n=4)
Akkermansia muciniphila (CO: 99.8)	1	0		Akkermansia muciniphila (CO: 99.8)	2		Akkermansia muciniphila (CO: 99.8)	0	4	0	4	0	0	5	4	0	0
Alistipes onderdonkii (CO: 97.4)	1	0		Alistipes onderdonkii (CO: 97.4)	2		Alistipes onderdonkii (CO: 97.4)	5	4	0	0	0	0	5	4	1	0
Alistipes putredinis (CO: 93.9)	1	0		Alistipes putredinis (CO: 93.9)	4		Alistipes putredinis (CO: 93.9)	0	0	5	4	0	0	0	0	5	4
Bacteroides cellulosilyticus (CO: 98.2)	0	1		Alistipes shahii (CO: 92)	2		Alistipes shahii (CO: 92)	0	0	3	2	0	0	0	0	0	0
Bacteroides massiliensis (CO: 97.7)	1	0		Bacteroides cellulosilyticus (CO: 98.2)	4		Bacteroides cellulosilyticus (CO: 98.2)	0	0	0	4	0	4	5	4	5	4
Bacteroides ovatus (CO: 91.7)	4	1		Bacteroides massiliensis (CO: 97.7)	2		Bacteroides coprocola (CO: 67)	0	0	5	4	0	0	0	0	0	0
Bacteroides plebeius (CO: 67.2)	2	0		Bacteroides ovatus (CO: 91.7)	5		Bacteroides massiliensis (CO: 97.7)	5	4	1	0	0	0	0	0	0	0
Bacteroides sp 1-1-6 (CO: 97.4)	5	0		Bacteroides sp 1-1-6 (CO: 97.4)	1		Bacteroides ovatus (CO: 91.7)	5	4	0	4	5	4	5	4	3	2
Bacteroides sp 2-1-16 (CO: 98.1)	4	2		Bacteroides sp 2-1-16 (CO: 98.1)	1		Bacteroides sp 1-1-6 (CO: 97.4)	0	0	0	4	5	4	0	0	5	4
Bacteroides uniformis (CO: 97.8)	11	0		Bacteroides stercoris (CO: 97.1)	2		Bacteroides sp 2-1-16 (CO: 98.1)	0	0	0	0	5	4	0	0	0	0
Bacteroides vulgatus (CO: 95.1)	12	2		Bacteroides uniformis (CO: 97.8)	6		Bacteroides stercoris (CO: 97.1)	5	4	1	0	2	1	5	4	0	0
Barnesiella intestinihominis (CO: 99.3)	1	1		Bacteroides vulgatus (CO: 95.1)	7		Bacteroides uniformis (CO: 97.8)	5	4	3	2	5	4	5	4	5	4
Bifidobacterium adolescentis (CO: 69.4)	8	0		Barnesiella intestinihominis (CO: 99.3)	1		Bacteroides vulgatus (CO: 95.1)	5	4	5	4	1	0	0	0	0	0
Bifidobacterium longum (CO: NA)	10	4		Bilophila wadsworthia (CO: NA)	1		Barnesiella intestinihominis (CO: 99.3)	0	0	4	3	0	0	3	2	0	0
Collinsella aerofaciens (CO: 79.2)	6	1		Clostridium sp L2 50 (CO: 72.6)	1		Bilophila wadsworthia (CO: NA)	0	4	0	2	0	4	0	0	0	4
Escherichia coli (CO: NA)	6	3		Clostridium sp SS2-1 (CO: NA)	2		Erysipelotrichaceae bacterium (CO: NA)	0	0	0	0	0	0	4	3	0	4
Eubacterium biforme (CO: NA)	1	0		Dialister invisus (CO: 92.7)	1		Parabacteroides merdae (CO: 98.1)	5	4	1	0	0	0	0	0	0	0
Eubacterium hallii (CO: NA)	1	0		Eubacterium eligens (CO: 85.8)	3		Parabacteroides sp D13 (CO: 99)	0	0	5	4	0	4	5	4	5	4
Faecalibacterium prausnitzii L2 (CO: 77.5)	3	0		Eubacterium rectale (CO: 94.9)	2		Ruminococcus sp 5-1 (CO: NA)	1	0	0	0	1	0	0	0	0	0
Parabacteroides merdae (CO: 98.1)	2	0		Eubacterium siraeum (CO: 99.6)	1		Ruminococcus torques ATCC (CO: 96.6)	0	0	0	0	0	0	3	0	3	0
Parabacteroides sp D13 (CO: 99)	4	1		Faecalibacterium prausnitzii A2 (CO: 90)	3
Prevotella copri (CO: 91.3)	1	0		Faecalibacterium prausnitzii L2 (CO: 77.5)	3
Ruminococcus gnavus (CO: NA)	1	0		Faecalibacterium prausnitzii SL3 (CO: 81.5)	4
Ruminococcus sp 5-1 (CO: NA)	6	0		Parabacteroides merdae (CO: 98.1)	2
				Parabacteroides sp D13 (CO: 99)	2
				Prevotella bivia (CO: NA)	4
				Prevotella copri (CO: 91.3)	1
				Prevotella timonensis (CO: NA)	1
				Ruminococcus bromii (CO: NA)	3
				Ruminococcus sp 5-1 (CO: NA)	2
