# Supplementary material for: An individualized mosaic of maternal microbial strains is transmitted to the infant gut microbial community
Source: R Soc Open Sci. 2020 Apr 15;7(4):192200. doi: 10.1098/rsos.192200 (PMC7211887; doi:10.1098/rsos.192200)
Supplement: Table S3. WSS results on the Shao et al., study. [file rsos192200supp3.xlsx]

## Sheet: Sheet1
S3 Table: WSS results on the Shao et al., study. All pairwise comparisons were performed between each mother's sample and her infant's samples (4-, 7-, 21-day, and infancy) following vaginal birth. The resultant WSS scores are represented as a numerical value along with the data bar graphs. The WSS scores that were above the cut-off (CO) values are in red. NA = Sample was not available to run the…
		Fecal sample from each mother vs.
Species	Individual ID	Infant - at 4 day after birth	Infant - at 7 day after birth	Infant - at 21 day after birth	Infant - Infancy
Akkermansia muciniphila (CO: 99.8)	B02358	NS	NS	NA	16
Alistipes putredinis (CO: 93.9)	A01805	NS	NS	100	NS
Alistipes onderdonkii (CO: 97.4)	B01948	NA	NS	NA	100
Barnesiella intestinihominis (CO: 99.3)	B01194	NS	NS	NS	99
Bacteroides 1 1 6 (CO: 97.4)	A01763	NS	NS	NA	95
	B01194	NS	NS	NS	90
	B01948	NA	99	NA	99
	B02273	NS	NS	99	99
	C01917	NS	100	100	99
Bacteroides 2 1 16 (CO: 98.1)	A01763	100	NS	NA	NS
	C01994	100	NS	100	100
	B02273	100	NS	NS	NS
	B02358	100	100	NA	100
Bacteroides ovatus (CO: 91.7)	B01948	NA	NS	NA	10
	A01763	NS	NS	NA	69
	C01917	NS	85	75	100
	B01194	NS	98	NS	NS
Bacteroides massiliensis (CO: 97.7)	B01194	NS	99	NS	NS
Bacteroides vulgatus (CO: 95.1)	C01204	31	47	NS	31
	A01805	79	87	84	2
	A01763	100	98	NA	72
	B01194	99	NS	96	98
	B01948	NA	3	NA	98
	B01364	NS	87	77	100
	B01719	NS	NS	90	87
	C01994	98	98	99	98
	C02061	57	NA	NS	NS
	C01840	100	100	100	100
	C01917	99	99	99	99
	B02358	95	94	NA	99
Bacteroides plebeius (CO: 67.2)	B01364	NS	NS	NS	100
	A01805	NS	100	NS	NS
Bifidobacterium adolescentis (CO: 69.4)	B01194	23	19	57	12
	B01364	100	100	100	NS
	A01805	100	75	87	NS
	B01948	NA	NS	NA	0
	C01204	2	2	NS	2
	C02061	1	NA	1	1
	C01844	NS	NS	9	NS
	B02358	83	24	NA	0
Bifidobacterium longum (CO: NA)	C01204	32	97	32	NS
	A01805	92	4	28	7
	A01763	100	54	NA	9
	B01194	85	95	85	93
	B01948	NA	76	NA	41
	B01364	100	100	100	3
	C02061	98	NA	80	43
	B01771	NS	NS	NA	32
	C01844	94	93	92	4
	B02358	99	98	NA	NS
Bacteroides uniformis (CO: 97.8)	B01948	NA	NS	NA	100
	A01763	NS	97	NA	97
	B01194	54	54	54	NS
	C01204	94	NS	NS	NS
	C01994	NS	100	100	NS
	C02061	100	NA	NS	NS
	B01771	NS	100	NA	100
	C01840	NS	NS	NS	100
	C01844	15	NS	NS	100
	C01917	NS	NS	100	99
	B02358	NS	NS	NA	100
Faecalibacterium prausnitzii L2 (CO: 77.5)	B01194	NS	NS	NS	49
	C01204	NS	NS	NS	20
	C01840	NS	NS	NS	2
Eubacterium hallii (CO: NA)	C01204	NS	NS	NS	41
Eubacterium biforme (CO: NA)	C01844	NS	NS	100	NS
Escherichia coli (CO: NA)	C01840	100	100	100	NS
	B02273	100	100	100	46
	B01194	96	99	48	11
	B01719	9	9	9	NS
	C01917	100	100	100	97
	B02358	100	100	NA	2
Parabacteroides sp D13 (CO: 99)	C01840	100	100	99	NS
	A01805	NS	100	100	100
	B01194	NS	100	NS	NS
	C01917	100	100	100	100
Parabacteroides merdae (CO: 98.1)	C01840	100	NS	100	100
	C01917	NS	100	NS	100
Ruminococcus sp 5 1 (CO: NA)	B01948	NA	NS	NA	22
	B01194	NS	NS	NS	25
	B01364	NS	NS	NS	21
	C01204	NS	NS	NS	19
	C01840	NS	NS	NS	14
	C01917	NS	NS	NS	10
Collinsella aerofaciens (CO: 79.2)	B01948	NA	100	NA	100
	A01805	90	43	25	88
	B01194	91	90	87	47
	B01364	30	12	78	NS
	C02061	99	NA	NS	NS
	C01840	47	35	34	72
Ruminococcus gnavus (CO: NA)	A01805	NS	NS	NS	96
Prevotella copri (CO: 91.3)	B01364	NS	NS	NS	98
