# Supplementary material for: An individualized mosaic of maternal microbial strains is transmitted to the infant gut microbial community
Source: R Soc Open Sci. 2020 Apr 15;7(4):192200. doi: 10.1098/rsos.192200 (PMC7211887; doi:10.1098/rsos.192200)
Supplement: Table S5. WSS results on the Goltsman et al., study. [file rsos192200supp5.xlsx]

## Sheet: Sheet1
S5 Table: WSS results on the Goltsman et al., study. All pairwise comparisons were performed on the 1-100 days vs. 101-150 days; 1-100 days vs. 151-200 days; 1-100 days vs. 201-300 days samples. The resultant WSS scores are represented as a numerical value along with the data bar graphs. The WSS scores that were above the cut-off (CO) values are in red. NA = Sample was not available due to premat…
		Each pregnancy woman's fecal samples collected between 1-100 days vs.
Species	Individual ID	Fecal samples collected between 101-150 days	Fecal samples collected between 151-200 days	Fecal samples collected between 201-300 days
Akkermansia muciniphila (CO: 99.8)	Term 1	100	100	100
	Pre 2	100	100	NA
Alistipes onderdonkii (CO: 97.4)	Term 3	100	100	100
	Pre 1	100	100	100
Alistipes putredinis (CO: 93.9)	Term 1	100	100	100
	Term 3	100	100	100
	Pre 1	100	100	100
	Pre 2	100	100	NA
Alistipes shahii (CO: 92)	Term 1	99	99	94
	Term 3	100	100	100
Bacteroides cellulosilyticus (CO: 98.2)	Term 1	100	99	83
	Term 3	100	100	100
	Term 4	100	100	100
	Pre 1	97	90	88
Bacteroides ovatus (CO: 91.7)	Term 1	95	89	89
	Term 2	96	88	97
	Term 3	99	99	99
	Term 5	97	92	93
	Pre 1	99	NS	100
Bacteroides uniformis (CO: 97.8)	Term 1	100	100	100
	Term 2	100	NS	100
	Term 3	99	98	72
	Term 5	100	100	100
	Term 6	NS	NS	91
	Pre 1	100	100	100
Barnesiella intestinihominis (CO: 99.3)	Pre 1	100	100	100
Bacteroides vulgatus (CO: 95.1)	Term 1	100	91	100
	Term 2	100	100	100
	Term 3	100	100	100
	Term 4	100	100	100
	Term 6	74	NS	43
	Pre 1	100	100	100
	Pre 2	100	100	NA
Bilophila wadsworthia (CO: NA)	Pre 1	NS	NS	100
Faecalibacterium prausnitzii SL3 (CO: 81.5)	Term 3	99	99	99
	Term 4	40	27	16
	Pre 1	9	NS	8
	Pre 2	75	80	NA
Parabacteroides merdae (CO: 98.1)	Term 1	100	100	100
	Pre 1	100	NS	100
Parabacteroides sp D13 (CO: 99)	Term 1	100	100	100
	Pre 1	100	NS	100
Ruminococcus bromii (CO: NA)	Term 1	100	100	100
	Pre 1	100	NS	100
	Pre 2	100	100	NA
Ruminococcus sp 5 1 (CO: NA)	Pre 1	81	NS	66
	Pre 2	83	62	NS
Bacteroides sp 1 1 6 (CO: 97.4)	Pre 1	99	NS	NS
Bacteroides sp 2 1 16 (CO: 98.1)	Pre 4	100	NA	NA
Bacteroides stercoris (CO: 97.1)	Term 1	100	100	100
	Term 6	NS	NS	99
Dialister invisus (CO: 92.7)	Pre 2	NS	100	NA
Eubacterium eligens (CO: 85.8)	Term 1	100	100	100
	Pre 1	100	100	100
	Pre 2	100	NS	NA
Eubacterium siraeum (CO: 99.6)	Term 1	100	99	NS
Faecalibacterium prausnitzii L2 (CO: 77.5)	Term 3	97	96	96
	Pre 1	91	95	93
	Pre 2	95	98	NA
Faecalibacterium prausnitzii A2 (CO: 90)	Term 1	100	100	100
	Pre 1	97	NS	94
	Pre 2	99	NS	NA
Eubacterium rectale (CO: 94.9)	Pre 1	100	100	100
	Pre 2	100	90	NA
Bacteroides massiliensis (CO: 97.7)	Term 3	100	100	100
	Term 2	100	100	100
Prevotella copri (CO: 91.3)	Pre 2	100	100	100
Clostridium sp L2 50 (CO: 72.6)	Term 1	100	100	100
Clostridium sp SS2 1 (CO: NA)	Term 1	NS	100	93
	Pre 1	95	NS	97
Prevotella bivia (CO: NA)	Term 3	100	100	100
	Term 2	99	NS	96
	Term 6	NS	NS	99
	Pre 4	100	NA	NA
Prevotella timonensis (CO: NA)	Term 3	100	100	100
