# Supplementary material for: An individualized mosaic of maternal microbial strains is transmitted to the infant gut microbial community
Source: R Soc Open Sci. 2020 Apr 15;7(4):192200. doi: 10.1098/rsos.192200 (PMC7211887; doi:10.1098/rsos.192200)
Supplement: Table S7. WSS results between post-FMT gnotobiotic mouse. [file rsos192200supp7.xlsx]

## Sheet: Sheet1
S7 Table: WSS results between post-FMT gnotobiotic mouse. All pairwise comparisons were conducted between each post-FMT gnotobiotic dam (BRD) vs. their F1 progenies (F1-1, F1-2, F1-3, and F1-4). The resultant WSS scores are represented as a numerical value along with the data bar graphs. The WSS scores that were above the cut-off (CO) values are in red. CO: NA = no cut-off value assigned, thus ex…
		HuM1 BRD vs.				HuM2 BRD vs.				HuM3 BRD vs.				HuM4 BRD vs.				HuM5 BRD vs.
Species	Sample	Post FMT samples		Species	Sample	Post FMT samples		Species	Sample	Post FMT samples		Species	Sample	Post FMT samples		Species	Sample	Post FMT samples
Alistipes_onderdonkii (CO: 97.4)	HuM1 F1-1	100		Alistipes_putredinis (CO: 93.9)	HuM2 F1-1	78		Bacteroides_ovatus (CO: 91.7)	HuM3 F1-1	98		Akkermansia muciniphila (CO: 99.8)	HuM4 F1-1	100		Alistipes_putredinis (CO: 93.9)	HuM5 F1-1	100
	HuM1 F1-2	100			HuM2 F1-2	77			HuM3 F1-2	69			HuM4 F1-2	100			HuM5 F1-2	100
	HuM1 F1-3	100			HuM2 F1-3	78			HuM3 F1-3	99			HuM4 F1-3	100			HuM5 F1-3	100
	HuM1 F1-4	100			HuM2 F1-4	78			HuM3 F1-4	100			HuM4 F1-4	100			HuM5 F1-4	100
Bacteroides_ovatus (CO: 91.7)	HuM1 F1-1	99		Akkermansia_muciniphila (CO: 99.8)	HuM2 F1-1	99		Bacteroides_uniformis (CO: 97.8)	HuM3 F1-1	100		Bacteroides ovatus (CO: 91.7)	HuM4 F1-1	98		Bacteroides cellulosilyticus (CO: 98.2)	HuM5 F1-1	98
	HuM1 F1-2	99			HuM2 F1-2	99			HuM3 F1-2	100			HuM4 F1-2	99			HuM5 F1-2	87
	HuM1 F1-3	99			HuM2 F1-3	99			HuM3 F1-3	100			HuM4 F1-3	98			HuM5 F1-3	85
	HuM1 F1-4	99			HuM2 F1-4	99			HuM3 F1-4	100			HuM4 F1-4	99			HuM5 F1-4	90
Bacteroides_massiliensis (CO: 97.7)	HuM1 F1-1	100		Bacteroides_cellulosilyticus (CO: 98.2)	HuM2 F1-1	100		Bacteroides_sp_1_1_6 (CO: 97.4)	HuM3 F1-1	100		Bacteroides uniformis (CO: 97.8)	HuM4 F1-1	100		Bacteroides ovatus (CO: 91.7)	HuM5 F1-2	99
	HuM1 F1-2	100			HuM2 F1-2	100			HuM3 F1-2	100			HuM4 F1-2	100			HuM5 F1-3	99
	HuM1 F1-3	100			HuM2 F1-3	100			HuM3 F1-3	100			HuM4 F1-3	100
	HuM1 F1-4	100			HuM2 F1-4	100			HuM3 F1-4	100			HuM4 F1-4	100		Bacteroides_sp_1_1_6 (CO: 97.4)	HuM5 F1-1	100
																	HuM5 F1-2	100
Bacteroides_vulgatus (CO: 95.1)	HuM1 F1-1	100		Bacteroides_vulgatus (CO: 95.1)	HuM2 F1-1	100		Bacteroides_sp_2_1_16 (CO: 97.4)	HuM3 F1-1	100		Bacteroides cellulosilyticus (CO: 98.2)	HuM4 F1-1	100			HuM5 F1-3	100
	HuM1 F1-2	100			HuM2 F1-2	99			HuM3 F1-2	100			HuM4 F1-2	100			HuM5 F1-4	100
	HuM1 F1-3	100			HuM2 F1-3	95			HuM3 F1-3	100			HuM4 F1-3	99
	HuM1 F1-4	100			HuM2 F1-4	74			HuM3 F1-4	100			HuM4 F1-4	99		Bacteroides uniformis (CO: 97.8)	HuM5 F1-1	41
																	HuM5 F1-2	19
Bacteroides_stercoris (CO: 97.1)	HuM1 F1-1	99		Bacteroides_uniformis (CO: 97.8)	HuM2 F1-1	95		Bacteroides_cellulosilyticus (CO: 98.2)	HuM3 F1-1	100		Parabacteroides sp D13 (CO: 99)	HuM4 F1-1	100			HuM5 F1-3	74
	HuM1 F1-2	100			HuM2 F1-2	97			HuM3 F1-2	100			HuM4 F1-2	100			HuM5 F1-4	46
	HuM1 F1-3	100							HuM3 F1-3	100			HuM4 F1-3	100
	HuM1 F1-4	100		Barnesiella_intestinihominis (CO: 99.3)	HuM2 F1-2	100			HuM3 F1-4	100			HuM4 F1-4	100		Bilophila_wadsworthia (CO: NA)	HuM5 F1-1	5
					HuM2 F1-3	100											HuM5 F1-2	100
Bacteroides_uniformis (CO: 97.8)	HuM1 F1-1	97			HuM2 F1-4	100		Parabacteroides_sp_D13 (CO: 99)	HuM3 F1-1	100		Erysipelotrichaceae bacterium (CO: NA)	HuM4 F1-1	100			HuM5 F1-3	4
	HuM1 F1-2	100							HuM3 F1-2	100			HuM4 F1-2	100			HuM5 F1-4	8
	HuM1 F1-3	99		Bacteroides_coprocola (CO: 67)	HuM2 F1-1	100			HuM3 F1-3	100			HuM4 F1-4	99
	HuM1 F1-4	98			HuM2 F1-2	100			HuM3 F1-4	100						Erysipelotrichaceae bacterium (CO: NA)	HuM5 F1-1	100
					HuM2 F1-3	100						Alistipes onderdonkii (CO: 97.4)	HuM4 F1-1	100			HuM5 F1-2	100
Parabacteroides_merdae (CO: 98.1)	HuM1 F1-1	100			HuM2 F1-4	100		Bacteroides stercoris (CO: 97.1)	HuM3 F1-4	100			HuM4 F1-2	100			HuM5 F1-3	100
	HuM1 F1-2	100											HuM4 F1-3	100			HuM5 F1-4	100
	HuM1 F1-3	100		Bilophila_wadsworthia (CO: NA)	HuM2 F1-2	100		Bilophila_wadsworthia (CO: NA)	HuM3 F1-1	100			HuM4 F1-4	100
	HuM1 F1-4	100			HuM2 F1-4	100			HuM3 F1-2	100						Parabacteroides sp D13 (CO: 99)	HuM5 F1-1	100
									HuM3 F1-3	100		Bacteroides stercoris (CO: 97.1)	HuM4 F1-1	99			HuM5 F1-2	100
Akkermansia_muciniphila (CO: 99.8)	HuM1 F1-1	100		Parabacteroides_sp_D13 (CO: 99)	HuM2 F1-1	99			HuM3 F1-4	100			HuM4 F1-2	100			HuM5 F1-3	100
	HuM1 F1-2	100			HuM2 F1-2	94							HuM4 F1-3	100			HuM5 F1-4	100
	HuM1 F1-3	100			HuM2 F1-3	93							HuM4 F1-4	100
	HuM1 F1-4	100			HuM2 F1-4	93
												Barnesiella intestinihominis (CO: 99.3)	HuM4 F1-1	100
Bilophila_wadsworthia (CO: NA)	HuM1 F1-1	100		Bacteroides_ovatus (CO: 91.7)	HuM2 F1-1	96							HuM4 F1-2	100
	HuM1 F1-2	100			HuM2 F1-2	94
	HuM1 F1-3	100			HuM2 F1-3	67
	HuM1 F1-4	100			HuM2 F1-4	95
				Bacteroides_sp_1_1_6 (CO: 97.4)	HuM2 F1-1	100
					HuM2 F1-2	100
					HuM2 F1-3	99
					HuM2 F1-4	100
				Alistipes_shahii (CO: 92)	HuM2 F1-4	52
					HuM2 F1-2	28
